# Supplementary material for: Confidence, animal spirits, and the macroeconomy in China: Based on mixed-frequency data models
Source: PLoS One. 2025 Sep 19;20(9):e0332909. doi: 10.1371/journal.pone.0332909 (PMC12448974; doi:10.1371/journal.pone.0332909)
Supplement: S5 Data — (XLSX) [file pone.0332909.s005.xlsx]

## Sheet: Sheet1
Date	CCI	CPI	PMI	RECI	R	Stock	GDP	UE	ECI
Jan 2005	109.096	101.9	54.7	103.12	2.07	1191.82
Feb 2005	109.563	103.9	54.5	102.71	2.31	1306
Mar 2005	110.146	102.7	57.9	102.43	1.98	1181.24	11.1	4.2
Apr 2005	110.496	101.8	56.7	102.26	1.67	1159.15
May 2005	110.029	101.8	52.9	102.17	1.55	1060.74
Jun 2005	110.379	101.6	51.7	102.08	1.46	1080.94	11.1	4.2
Jul 2005	110.146	101.8	51.1	101.97	1.44	1083.03
Aug 2005	110.263	101.3	52.6	101.76	1.45	1162.8
Sep 2005	110.029	100.9	55.1	101.42	1.51	1155.61	10.8	4.2
Oct 2005	109.329	101.2	54.1	101.02	1.44	1092.82
Nov 2005	109.212	101.3	54.1	100.69	1.5	1099.26
Dec 2005	110.029	101.6	54.3	100.61	1.67	1161.06	12.4	4.2
Jan 2006	110.263	101.9	52.1	100.76	1.88	1258.05
Feb 2006	109.212	100.9	52.1	101.05	1.58	1299.03
Mar 2006	109.913	100.8	55.3	101.46	1.66	1298.3	12.5	4.2
Apr 2006	109.446	101.2	58.1	101.61	1.83	1440.22
May 2006	109.446	101.4	54.8	101.87	1.76	1641.3
Jun 2006	109.796	101.5	54.1	102.93	2.08	1672.21	13.7	4.2
Jul 2006	109.679	101	52.4	103.51	2.31	1612.73
Aug 2006	110.216	101.3	53.1	103.31	2.4	1658.64
Sep 2006	111.686	101.5	57	103.14	2.32	1752.42	12.2	4.1
Oct 2006	111.569	101.4	54.7	103.4	2.4	1837.99
Nov 2006	112.036	101.9	55.3	103.92	3.05	2099.29
Dec 2006	113.11	102.8	54.8	102.96	2.25	2675.47	12.5	4.1
Jan 2007	112.363	102.2	55.1	102.42	1.86	2786.34
Feb 2007	111.826	102.7	53.1	101.78	2.67	2881.07
Mar 2007	111.033	103.3	56.1	101.22	1.74	3183.98	13.8	4.1
Apr 2007	112.293	103	58.6	102.65	2.82	3841.27
May 2007	112.783	103.4	55.7	103.32	2.01	4109.65
Jun 2007	113.693	104.4	54.5	103.63	2.39	3820.7	15	4.1
Jul 2007	112.853	105.6	53.3	104	2.33	4471.03
Aug 2007	113.483	106.5	54	104.48	2	5218.83
Sep 2007	113.086	106.2	56.1	104.99	3.36	5552.3	14.3	4
Oct 2007	112.573	106.5	53.2	105.74	3.03	5954.77
Nov 2007	112.036	106.9	55.4	106.59	2.28	4871.78
Dec 2007	113.11	106.5	55.3	106.45	2.09	5261.56	13.9	4
Jan 2008	111.593	107.1	53	106.11	2.32	4383.39
Feb 2008	110.006	108.7	53.4	105.55	2.65	4348.54
Mar 2008	110.309	108.3	58.4	104.72	2.26	3472.71	11.5	4
Apr 2008	109.679	108.5	59.2	104.07	2.59	3693.11
May 2008	110.006	107.7	53.3	103.34	2.83	3433.35
Jun 2008	109.843	107.1	52	103.08	3.07	2736.1	10.9	4
Jul 2008	110.216	106.3	48.4	102.36	2.69	2775.72
Aug 2008	109.306	104.9	48.4	101.78	2.8	2397.37
Sep 2008	108.932	104.6	51.2	101.15	2.89	2293.78	9.5	4
Oct 2008	107.859	104	44.6	99.68	2.7	1728.79
Nov 2008	105.199	102.4	38.8	98.46	2.3	1871.16
Dec 2008	101.838	101.2	41.2	96.46	1.24	1820.81	7.1	4.2
Jan 2009	101.255	101	45.3	96	0.9	1990.66
Feb 2009	100.975	98.4	49	94.86	0.87	2082.85
Mar 2009	100.321	98.8	52.4	94.74	0.83	2373.21	6.4	4.3
Apr 2009	100.508	98.5	53.5	94.76	0.86	2477.57
May 2009	101.162	98.6	53.1	95.94	0.85	2632.93
Jun 2009	100.975	98.3	53.2	96.55	0.91	2959.36	8.2	4.3
Jul 2009	102.118	98.2	53.3	98.01	1.32	3412.06
Aug 2009	102.702	98.8	54	100.08	1.21	2667.75
Sep 2009	102.795	99.2	54.3	101.08	1.27	2779.43	10.6	4.3
Oct 2009	103.215	99.5	55.2	102.03	1.3	2995.85
Nov 2009	103.332	100.6	55.2	102.78	1.25	3195.3
Dec 2009	103.925	101.9	56.6	103.66	1.25	3277.14	11.9	4.3
Jan 2010	104.7	101.5	55.8	103.64	1.16	2989.29
Feb 2010	104.2	102.7	52	105.47	1.52	3051.94
Mar 2010	107.9	102.4	55.1	105.89	1.4	3109.11	12.2	4.2
Apr 2010	106.6	102.8	55.7	105.66	1.34	2870.61
May 2010	108.022	103.1	53.9	105.07	1.67	2592.15
Jun 2010	108.5	102.9	52.1	105.06	2.33	2398.37	10.8	4.2
Jul 2010	107.8	103.3	51.2	104.72	1.67	2637.5
Aug 2010	107.3	103.5	51.7	104.11	1.62	2638.8
Sep 2010	104.102	103.6	53.8	103.52	1.9	2655.66	9.9	4.1
Oct 2010	103.752	104.4	54.7	103.57	1.67	2978.84			52.13
Nov 2010	102.888	105.1	55.2	103.2	1.76	2820.18			55.65
Dec 2010	100.415	104.6	53.9	101.79	2.92	2808.08	9.9	4.14	55.71
Jan 2011	99.9248	104.9	52.9	102.345	3.7	2790.69			54.43
Feb 2011	99.6214	104.9	52.2	102.9	2.73	2905.05			52.99
Mar 2011	107.599	105.4	53.4	102.98	1.93	2928.11	10.2	4.1	52.81
Apr 2011	106.576	105.3	52.9	103.19	2.16	2911.51			53
May 2011	105.829	105.5	52	103.2	2.93	2743.47			52.2
Jun 2011	108.101	106.4	50.9	101.75	4.56	2762.08	10	4.1	51.2
Jul 2011	105.569	106.5	50.7	101.5	4.44	2701.73			50.9
Aug 2011	105.013	106.2	50.9	101.12	3.3	2567.34			50.8
Sep 2011	103.371	106.1	51.2	100.41	3.74	2359.22	9.4	4.1	50.6
Oct 2011	100.473	105.5	50.4	100.27	3.75	2468.25			50.7
Nov 2011	97.0335	104.2	49	99.87	3.49	2333.41			50.4
Dec 2011	100.462	104.1	50.3	98.89	3.33	2199.42	8.8	4.09	49.9
Jan 2012	103.915	104.5	50.5	98.39	4.3731	2292.61			49.6
Feb 2012	105.016	103.2	51	97.89	3.3811	2428.49			50.3
Mar 2012	100.044	103.6	53.1	96.92	2.58	2262.79	8.1	4.1	51.1
Apr 2012	102.953	103.4	53.3	95.62	3.251	2396.32			51.1
May 2012	104.179	103	50.4	94.9	2.1894	2372.23			52.3
Jun 2012	99.2613	102.2	50.2	94.71	2.7214	2225.43	7.7	4.1	50.8
Jul 2012	98.1899	101.8	50.1	94.57	2.7839	2103.63			49.9
Aug 2012	99.4094	102	49.2	94.64	2.8427	2047.52			50.5
Sep 2012	100.843	101.9	49.8	94.39	2.9325	2086.17	7.5	4.1	49.7
Oct 2012	106.06	101.7	50.2	94.56	2.8739	2068.88			50.2
Nov 2012	105.1	102	50.6	95.71	2.5704	1980.12			50.5
Dec 2012	103.7	102.5	50.6	95.59	2.6071	2269.13	8.1	4.09	50.8
Jan 2013	104.5	102	50.4	96.755	2.2698	2385.42			51.5
Feb 2013	108.2	103.2	50.1	97.92	2.7658	2365.59			51.3
Mar 2013	102.6	102.1	50.9	97.56	2.468	2236.62	7.9	4.1	51.1
Apr 2013	103.7	102.4	50.6	97.35	2.5026	2177.91			51.3
May 2013	99	102.1	50.8	97.26	2.9178	2300.6			50.9
Jun 2013	97	102.7	50.1	97.29	6.5755	1979.21	7.6	4.1	50.8
Jul 2013	97.2	102.7	50.3	97.39	3.5359	1993.8			50.2
Aug 2013	97.8	102.6	51	97.29	3.437	2098.38			50.4
Sep 2013	99.8	103.1	51.1	97.25	3.4671	2174.67	7.9	4.04	51.2
Oct 2013	102.9	103.2	51.4	96.88	3.8345	2141.61			51.1
Nov 2013	98.9	103	51.4	96.38	4.1165	2220.5			50.6
Dec 2013	102.3	102.5	51	97.21	4.1602	2115.98	7.7	4.05	50.3
Jan 2014	101.1	102.5	50.5	97.06	3.8558	2033.08			50.8
Feb 2014	103.1	102	50.2	96.91	3.0094	2056.3			50.2
Mar 2014	107.9	102.4	50.3	96.4	2.4903	2033.31	7.5	4.08	50.5
Apr 2014	104.8	101.8	50.4	95.79	2.7168	2026.36			50.2
May 2014	102.3	102.5	50.8	95.02	2.5586	2039.21			49.9
Jun 2014	104.7	102.3	51	94.84	2.851	2048.33	7.6	4.08	50.6
Jul 2014	104.4	102.3	51.7	94.82	3.4138	2201.56			50.9
Aug 2014	103.8	102	51.1	94.79	3.1745	2217.2			50.8
Sep 2014	105.4	101.6	51.1	94.72	2.9697	2363.87	7.2	4.07	50.4
Oct 2014	103.4	101.6	50.8	94.76	2.6881	2420.18			50.5
Nov 2014	105.5	101.4	50.3	94.3	2.8218	2682.84			50.6
Dec 2014	105.8	101.5	50.1	93.93	3.4855	3234.68	7.3	4.09	50.1
Jan 2015	105.7	100.8	49.8	93.85	3.1756	3210.36			49.8
Feb 2015	109.8	101.4	49.9	93.77	3.6392	3310.3			49.5
Mar 2015	107.1	101.4	50.1	93.11	3.695	3747.9	7.1	4.05	49.7
Apr 2015	107.6	101.5	50.1	92.56	2.4939	4441.65			50.1
May 2015	109.9	101.2	50.2	92.43	1.417	4611.74			50
Jun 2015	105.54	101.4	50.2	92.63	1.4438	4277.22	7.1	4.04	50.1
Jul 2015	104.48	101.6	50	93.03	1.51	3663.73			50.2
Aug 2015	104	102	49.7	93.46	1.7912	3205.99			50
Sep 2015	105.6	101.6	49.8	93.4	2.0481	3052.78	7	4.05	49.2
Oct 2015	103.8	101.3	49.8	93.34	1.9882	3382.56			49.32
Nov 2015	104.1	101.5	49.6	93.35	1.9042	3445.4			49.62
Dec 2015	103.7	101.6	49.7	93.34	1.9728	3539.18	6.9	4.05	49.11
Jan 2016	104	101.8	49.4	93.505	2.1079	2737.6			49.52
Feb 2016	104.4	102.3	49	93.67	2.0916	2687.98			49.47
Mar 2016	100	102.3	50.2	94.18	2.0888	3003.92	6.9	4.04	49.36
Apr 2016	101	102.3	50.1	94.41	2.112	2938.32			49.82
May 2016	99.8	102	50.1	94.48	2.102	2916.62			50.96
Jun 2016	102.9	101.9	50	94.4	2.1384	2929.61	6.8	4.05	49.95
Jul 2016	106.8	101.8	49.9	94.01	2.1159	2979.34			49.71
Aug 2016	105.6	101.3	50.4	93.7	2.1263	3085.49			49.84
Sep 2016	104.6	101.9	50.4	94.05	2.2476	3004.7	6.8	4.04	50.07
Oct 2016	107.2	102.1	51.2	94.1	2.3001	3100.49			50.22
Nov 2016	108.6	102.3	51.7	94.04	2.335	3250.03			50.46
Dec 2016	108.4	102.1	51.4	94.08	2.439	3103.64	6.9	4.02	50.49
Jan 2017	109.2	102.5	51.3	102.932	2.3607	3159.17			50.31
Feb 2017	112.6	100.8	51.6	102.952	2.4662	3241.73			50.63
Mar 2017	111	100.9	51.8	103.3	2.6231	3222.51	7	3.97	51.1
Apr 2017	113.4	101.2	51.2	103.392	2.6514	3154.66			50.9539
May 2017	112	101.5	51.2	103.361	2.8795	3117.18			51.2846
Jun 2017	113.3	101.5	51.7	103.565	2.9434	3192.43	7	3.95	50.3471
Jul 2017	114.6	101.4	51.4	103.637	2.8207	3273.03			50.67
Aug 2017	114.7	101.8	51.7	103.647	2.9628	3360.81			51
Sep 2017	118.6	101.6	52.4	103.688	2.9168	3348.94	6.9	3.95	51.02
Oct 2017	123.9	101.9	51.6	103.729	2.8232	3393.34			51.08
Nov 2017	121.3	101.7	51.8	103.872	2.9163	3317.19			50.79
Dec 2017	122.6	101.8	51.6	103.964	2.9138	3307.17	6.8	3.9	50.79
Jan 2018	122.3	101.5	51.3	103.882	2.7787	3480.83			50.26
Feb 2018	124	102.9	50.3	103.902	2.7266	3259.41			50.43
Mar 2018	122.3	102.1	51.5	103.708	2.7445	3168.9	6.9	3.89	50.38
Apr 2018	122.9	101.8	51.4	103.575	2.8067	3082.23			50.64
May 2018	122.9	101.8	51.9	103.81	2.7175	3095.47			50.8
Jun 2018	118.2	101.9	51.5	103.902	2.7316	2847.42	6.9	3.83	50.75
Jul 2018	119.7	102.1	51.2	104.117	2.4659	2876.4			50.37
Aug 2018	118.6	102.3	51.3	104.229	2.2859	2725.25			50.28
Sep 2018	118.5	102.5	50.8	104.229	2.5905	2821.35	6.7	3.82	50.31
Oct 2018	119.1	102.5	50.2	104.188	2.422	2602.78			50.2
Nov 2018	122.1	102.2	50	104.168	2.4883	2588.19			49.79
Dec 2018	123	101.9	49.4	104.066	2.568	2493.9	6.5	3.8	50.01
Jan 2019	123.7	101.7	49.5	102.748	2.1532	2584.57			49.67
Feb 2019	126	101.5	49.2	102.983	2.2015	2940.95			49.62
Mar 2019	124.1	102.3	50.5	103.187	2.416	3090.76	6.3	3.67	49.87
Apr 2019	125.3	102.5	50.1	103.32	2.4269	3078.34			50.08
May 2019	123.4	102.7	49.4	103.238	2.2393	2898.7			50.23
Jun 2019	125.9	102.7	49.4	103.269	1.7008	2978.88	6	3.61	49.27
Jul 2019	124.4	102.8	49.7	103.269	2.0782	2932.51			49.85
Aug 2019	122.4	102.8	49.5	103.289	2.6543	2886.24			49.78
Sep 2019	124.1	103	49.8	103.412	2.5496	2905.19	5.9	3.61	49.55
Oct 2019	124.3	103.8	49.3	103.463	2.5614	2929.06			49.48
Nov 2019	124.6	104.5	50.2	103.484	2.2945	2871.98			49.29
Dec 2019	126.6	104.5	50.2	103.453	2.0902	3050.12	5.8	3.62	49.8
Jan 2020	126.4	105.4	50	102.493	1.9877	2976.53			50.16
Feb 2020	118.9	105.2	35.7	99.5505	1.8316	2880.3			49.33
Mar 2020	122.2	104.3	52	100.388	1.396	2750.3	-6.9	3.66	44.96
Apr 2020	116.4	103.3	50.8	101.093	1.1134	2860.08			47.81
May 2020	115.8	102.4	50.6	101.604	1.2512	2852.35			50.91
Jun 2020	112.6	102.5	50.9	102.074	1.8471	2984.67	3.1	3.84	51.27
Jul 2020	117.2	102.7	51.1	102.309	1.8951	3310.01			52.48
Aug 2020	116.4	102.4	51	102.544	2.0406	3395.68			52.85
Sep 2020	120.5	101.7	51.5	102.636	1.7978	3218.05	4.8	4.19	52.23
Oct 2020	121.7	100.5	51.4	102.717	2.1344	3224.53			52.63
Nov 2020	124	99.5	52.1	102.768	1.9782	3391.76			53.38
Dec 2020	122.1	100.2	51.9	103.034	1.3027	3473.07	6.4	4.24	53.57
Jan 2021	122.8	99.7	51.3	103.289	1.7849	3483.07			53.5
Feb 2021	127	99.8	50.6	103.616	2.0572	3509.08			52.48
Mar 2021	122.2	100.4	51.9	103.504	2.005	3441.91	18.7	3.94	51.14
Apr 2021	121.5	100.9	51.1	103.473	2.0071	3446.86			53.14
May 2021	121.8	101.3	51	103.361	2.0851	3615.48			53.05
Jun 2021	122.8	101.1	50.9	103.238	2.1279	3591.2	8.3	3.86	52.87
Jul 2021	117.8	101	50.4	103.146	2.0827	3397.36			52.72
Aug 2021	117.5	100.8	50.1	102.993	2.0791	3543.94			52.28
Sep 2021	121.2	100.7	49.6	102.871	2.1584	3568.17	5.2	3.88	51.03
Oct 2021	120.2	101.5	49.2	102.738	2.0415	3547.34			49.17
Nov 2021	119.5	102.3	50.1	102.615	2.0349	3563.89			48.93
Dec 2021	119.8	101.5	50.3	102.442	2.0193	3639.78	4.3	3.96	50.04
Jan 2022	121.5	100.9	50.1	98.9069	2.0098	3361.44			50.3
Feb 2022	120.5	100.9	50.2	98.9784	2.0552	3462.31			52.27
Mar 2022	113.2	101.5	49.5	98.7026	2.0698	3252.2	4.8	4.3391	50.23
Apr 2022	86.7	102.1	47.4	97.916	1.6154	3047.06			49.09
May 2022	86.8	102.1	49.6	97.6198	1.4958	3186.43			47.06
Jun 2022	88.9	102.5	50.2	97.4053	1.5571	3398.62	0.4	4.11466	49.78
Jul 2022	87.9	102.7	49	97.2827	1.3466	3253.24			50.62
Aug 2022	87	102.5	49.4	97.0784	1.2259	3202.14			50.22
Sep 2022	87.2	102.8	50.1	96.8434	1.4103	3024.39	3.9	4.11466	50.08
Oct 2022	86.8	102.1	49.2	96.7004	1.4073	2893.48			50.1
Nov 2022	85.5	101.6	48	96.4143	1.5514	3151.34			49.89
Dec 2022	88.3	101.8	47	96.3428	1.2559	3089.26	2.9	4.11466	50.89
Jan 2023	91.2	102.1	50.1	96.4246	1.4382	3255.67			49.86
Feb 2023	94.7	101	52.6	96.6289	1.9235	3279.61			51.33
Mar 2023	94.9	100.7	51.9	96.6697	1.7001	3272.86	4.54969	3.96504	52.3
Apr 2023	87.1	100.1	49.2	96.731	1.6936	3323.27			51.65
May 2023	88.2	100.2	48.8	96.5165	1.5013	3204.56			51.2
Jun 2023	86.4	100	49	96.0159	1.5679	3202.06	6.3	3.89023	50.27
Jul 2023	86.4	99.7	49.3	95.7197	1.4854	3291.04			50.21
Aug 2023	86.5	100.1	49.7	95.5154	1.7115	3119.88			50.46
Sep 2023	87.2	100	50.2	95.3928	1.8663	3110.48	4.9	3.7406	50.69
Oct 2023	87.9	99.8	49.5	95.3621	1.9247	3018.77			50.89
Nov 2023	87	99.5	49.4	95.3826	1.893	3029.67			50.84
Dec 2023	87.6	99.7	49	95.3315	1.7801	2974.93	5.2	3.81542	50.89
Jan 2024	88.9	99.2	49.2	94.3712	1.8278	2788.55			50.89
Feb 2024	89.1	100.7	49.1	94.0954	1.8509	3015.17			50.04
Mar 2024	89.4	100.1	50.8	94.0443	1.8768	3041.17	5.3	3.89023	50.54
Apr 2024	88.2	100.3	50.4	93.9933	1.8661	3104.82			50.86
May 2024	86.4	100.3	49.5	93.983	1.8489	3086.81			50.52
Jun 2024	86.2	100.2	49.5	94.0852	1.8733	2967.4	4.7	3.7406	50.23
